# Supplementary material for: Influence of In Vitro Gastric Digestion of Olive Leaf Extracts on Their Bioactive Properties against H. pylori
Source: Foods. 2022 Jun 22;11(13):1832. doi: 10.3390/foods11131832 (PMC9265983; doi:10.3390/foods11131832)
Supplement: Supplementary file 1 [file foods-11-01832-s001.zip]

Archive with 1 entries (1 files):
- foods-1747521-supplementary.pdf
